# Supplementary material for: Psychiatric Comorbidity Does Not Enhance Prescription Opioid Use in Inflammatory Bowel Disease as It Does in the General Population
Source: Inflamm Bowel Dis. 2024 Sep 3;31(2):386–93. doi: 10.1093/ibd/izae188 (PMC11808568; doi:10.1093/ibd/izae188)
Supplement: izae188_suppl_Supplementary_Material [file izae188_suppl_supplementary_material.zip]

Archive with 3 entries (3 files):
- Supplementary Figure legend.docx
- Opioids in IBD July 2024 supplementary tables clean.docx
- SuppFig1_06.15.24_opiates and IBD.tif
